# Supplementary material for: Association between Short-Term Exposure to Ozone and Heart Rate Variability: A Systematic Review and Meta-Analysis
Source: Int J Environ Res Public Health. 2022 Sep 6;19(18):11186. doi: 10.3390/ijerph191811186 (PMC9517606; doi:10.3390/ijerph191811186)
Supplement: Supplementary file 1 [file ijerph-19-11186-s001.zip]

Archive with 1 entries (1 files):
- ijerph-1855022-supplementary.pdf
